# Supplementary material for: Hydroxyapatite Thin Films of Marine Origin as Sustainable Candidates for Dental Implants
Source: Pharmaceutics. 2023 Apr 20;15(4):1294. doi: 10.3390/pharmaceutics15041294 (PMC10142946; doi:10.3390/pharmaceutics15041294)
Supplement: Supplementary file 1 [file pharmaceutics-15-01294-s001.zip]

Archive with 1 entries (1 files):
- pharmaceutics-2340436-supplementary.pdf
